# Supplementary material for: ABO blood group is involved in the quality of the specific immune response anti-SARS-CoV-2
Source: Virulence. 2021 Dec 30;13(1):30–45. doi: 10.1080/21505594.2021.2019959 (PMC9794011; doi:10.1080/21505594.2021.2019959)
Supplement: Supplemental Material [file KVIR_A_2019959_SM6451.zip]

Archive with 2 entries (1 files):
- supplementary/
- supplementary/Supplemental_Data.docx
